# Supplementary material for: Endurance swimming performance and physiology of juvenile Green Sturgeon (Acipenser medirostris) at different temperatures
Source: Conserv Physiol. 2025 Feb 8;13(1):coaf003. doi: 10.1093/conphys/coaf003 (PMC11815015; doi:10.1093/conphys/coaf003)
Supplement: Web_Material_coaf003 [file web_material_coaf003.zip]

Archive with 1 entries (1 files):
- GS_endurance _phys supp mat_2024_revised.pdf
